# Supplementary material for: No Difference between the Efficacy of High-Nitrate and Low-Nitrate Vegetable Supplementation on Blood Pressure after 16 Weeks in Individuals with Early-Stage Hypertension: An Exploratory, Double-Blinded, Randomized, Controlled Trial
Source: Nutrients. 2024 Sep 6;16(17):3018. doi: 10.3390/nu16173018 (PMC11397180; doi:10.3390/nu16173018)
Supplement: Supplementary file 1 [file nutrients-16-03018-s001.zip]

Archive with 1 entries (1 files):
- nutrients-3180199-supplementary.pdf
